# Supplementary material for: Isolation and Characterization of Functionally Active Extracellular Vesicles from Culture Medium Conditioned by Bovine Embryos In Vitro
Source: Int J Mol Sci. 2018 Dec 21;20(1):38. doi: 10.3390/ijms20010038 (PMC6337605; doi:10.3390/ijms20010038)
Supplement: Supplementary file 1 [file ijms-20-00038-s001.zip]

Archive with 1 entries (1 files):
- ijms-407352 supplementary.mp4
